# Supplementary material for: 3-Amino-5,6-dimethyl-1,2,4-triazin-2-ium nitrate
Source: Acta Crystallogr Sect E Struct Rep Online. 2013 May 11;69(Pt 6):o844. doi: 10.1107/S1600536813012026 (PMC3684929; doi:10.1107/S1600536813012026)
Supplement: Supplementary file 1 [file e-69-0o844-sup1.cif]

##############################################################################
#                                                                            #
# This CIF contains the data in a paper accepted for publication in          #
# Acta Crystallographica Section E. It conforms to the requirements of       #
# Notes for Authors for Acta Crystallographica Section E, and has been       #
# peer reviewed under the auspices of the IUCr Commission on Journals.       #
#                                                                            #
# Full details of the Crystallographic Information File format               #
# are given in the paper "The Crystallographic Information File (CIF):       #
# a New Standard Archive File for Crystallography" by S. R. Hall, F. H.      #
# Allen and I. D. Brown [Acta Cryst. (1991), A47, 655-685].                  #
#                                                                            #
# The current version of the core CIF dictionary is obtainable from          #
# ftp://ftp.iucr.org/pub/cif_core.dic.                                       #
#                                                                            #
# Software is freely available for graphical display of the structure(s)     #
# in this CIF. For information consult the CIF software page                 #
# http://www.iucr.org/resources/cif/software.                                #
#                                                                            #
# This file may be used for bona fide research purposes within the           #
# scientific community so long as proper attribution is given to the journal # 
# article from which it was obtained.                                        #
#                                                                            #
##############################################################################
data_global
_audit_creation_method     SHELXL-97
_journal_date_recd_electronic     2013-04-24
_journal_date_accepted     2013-05-02
_journal_name_full     'Acta Crystallographica, Section E'
_journal_year     2013
_journal_volume     69
_journal_issue      6
_journal_page_first     o844
_journal_page_last     o844
_journal_paper_category     QO
_journal_paper_doi     10.1107/S1600536813012026
_journal_coeditor_code     RZ5062
_publ_contact_author_name     'Cherif Ben Nasr'
_publ_contact_author_address
; Laboratoire de Chimie des Mat\'eriaux
  Facult\'e des Sciences de Bizerte
  7021 Zarzouna
  Tunisie
;
_publ_contact_author_email     cherif_bennasr@yahoo.fr
_publ_contact_author_fax     ?
_publ_contact_author_phone     ?
_publ_section_title
;
3-Amino-5,6-dimethyl-1,2,4-triazin-2-ium nitrate
;
_publ_section_title_footnote     .
loop_
    _publ_author_name
    _publ_author_footnote
    _publ_author_address
    'Bel Haj Salah, Souhir' .
;
Laboratoire de Chimie des Mat\'eriaux
Facult\'e des Sciences de Bizerte
7021 Zarzouna
Tunisie
;
    'Mrad, Mohamed Lahbib' .
;
Laboratoire de Chimie des Mat\'eriaux
Facult\'e des Sciences de Bizerte
7021 Zarzouna
Tunisie
;
    'Ferretti, Valeria' .
;
Department of Chemical and Pharmaceutical Sciences,
Centre for Structural Diffractometry, University of Ferrara
Via L. Borsari 46
I-44121 Ferrara
Italy
;
    'Lefebvre, Frederic' .
;
Laboratoire de Chimie Organom\'etallique de Surface (LCOMS),
Ecole Superi\'eure de Chimie Physique Electronique,
Villeurbanne Cedex,
France
;
    'Ben Nasr, Cherif' .
;
Laboratoire de Chimie des Mat\'eriaux
Facult\'e des Sciences de Bizerte
7021 Zarzouna
Tunisie
;
data_I
_chemical_name_systematic
;
3-Amino-5,6-dimethyl-1,2,4-triazin-2-ium nitrate
;
_chemical_name_common     ?
_chemical_formula_moiety     'C5 H9 N4 +, N O3 -'
_chemical_formula_sum     'C5 H9 N5 O3'
_chemical_formula_iupac     'C5 H9 N4 +, N O3 -'
_chemical_formula_weight     187.17
_chemical_melting_point     ?
_symmetry_cell_setting     orthorhombic
_symmetry_space_group_name_H-M     'P n m a'
_symmetry_space_group_name_Hall     '-P 2ac 2n'
loop_
    _symmetry_equiv_pos_as_xyz
    'x, y, z'
    '-x+1/2, -y, z+1/2'
    'x+1/2, -y+1/2, -z+1/2'
    '-x, y+1/2, -z'
    '-x, -y, -z'
    'x-1/2, y, -z-1/2'
    '-x-1/2, y-1/2, z-1/2'
    'x, -y-1/2, z'
_cell_length_a     19.7213(2)
_cell_length_b     6.4245(2)
_cell_length_c     6.7197(6)
_cell_angle_alpha     90.00
_cell_angle_beta     90.00
_cell_angle_gamma     90.00
_cell_volume     851.38(8)
_cell_formula_units_Z     4
_cell_measurement_reflns_used     2321
_cell_measurement_theta_min     2.0
_cell_measurement_theta_max     30.0
_cell_measurement_temperature     295
_exptl_crystal_description     'rod'
_exptl_crystal_colour     'colourless'
_exptl_crystal_size_max     0.32
_exptl_crystal_size_mid     0.18
_exptl_crystal_size_min     0.12
_exptl_crystal_density_diffrn     1.460
_exptl_crystal_density_meas     ?
_exptl_crystal_density_method     'not measured'
_exptl_crystal_F_000     392
_exptl_absorpt_coefficient_mu     0.122
_exptl_absorpt_correction_type     none
_exptl_absorpt_process_details     ?
_exptl_absorpt_correction_T_min     ?
_exptl_absorpt_correction_T_max     ?
_exptl_special_details     ?
_diffrn_ambient_temperature     295
_diffrn_radiation_type     MoK\a
_diffrn_radiation_wavelength     0.71073
_diffrn_radiation_source     'fine-focus sealed tube'
_diffrn_radiation_monochromator     graphite
_diffrn_measurement_device_type     'Nonius KappaCCD'
_diffrn_measurement_method     '\f scans and \w scans'
_diffrn_detector_area_resol_mean     ?
_diffrn_reflns_number     2321
_diffrn_reflns_av_R_equivalents     0.0138
_diffrn_reflns_av_sigmaI/netI     0.0252
_diffrn_reflns_theta_min     3.79
_diffrn_reflns_theta_max     30.03
_diffrn_reflns_theta_full     30.03
_diffrn_measured_fraction_theta_max     0.987
_diffrn_measured_fraction_theta_full     0.987
_diffrn_reflns_limit_h_min     -27
_diffrn_reflns_limit_h_max     27
_diffrn_reflns_limit_k_min     -8
_diffrn_reflns_limit_k_max     8
_diffrn_reflns_limit_l_min     -9
_diffrn_reflns_limit_l_max     9
_diffrn_standards_number     ?
_diffrn_standards_interval_count     ?
_diffrn_standards_interval_time     ?
_diffrn_standards_decay_%     ?
_refine_special_details
;
Refinement of <i>F</i>^2^ against ALL reflections. The weighted <i>R</i>-factor
<i>wR</i> and goodness of fit <i>S</i> are based on <i>F</i>^2^, conventional
<i>R</i>-factors <i>R</i> are based on <i>F</i>, with <i>F</i> set to zero for
negative <i>F</i>^2^. The threshold expression of <i>F</i>^2^ >
\s(<i>F</i>^2^) is used only for calculating <i>R</i>-factors(gt) <i>etc</i>.
and is not relevant to the choice of reflections for refinement.
<i>R</i>-factors based on <i>F</i>^2^ are statistically about twice as large
as those based on <i>F</i>, and <i>R</i>- factors based on ALL data will be
even larger.
;
_reflns_number_total     1326
_reflns_number_gt     1031
_reflns_threshold_expression     'I>2sigma(I)'
_refine_ls_structure_factor_coef     Fsqd
_refine_ls_matrix_type     full
_refine_ls_R_factor_all     0.0602
_refine_ls_R_factor_gt     0.0487
_refine_ls_wR_factor_gt     0.1478
_refine_ls_wR_factor_ref     0.1605
_refine_ls_goodness_of_fit_ref     1.040
_refine_ls_restrained_S_all     1.040
_refine_ls_number_reflns     1326
_refine_ls_number_parameters     102
_refine_ls_number_restraints     0
_refine_ls_hydrogen_treatment     refall
_refine_ls_weighting_scheme     calc
_refine_ls_weighting_details
         'calc w=1/[\s^2^(Fo^2^)+(0.1038P)^2^+0.0610P] where P=(Fo^2^+2Fc^2^)/3'
_atom_sites_solution_hydrogens     difmap
_atom_sites_solution_primary     direct
_atom_sites_solution_secondary     difmap
_refine_ls_shift/su_max     0.000
_refine_ls_shift/su_mean     0.000
_refine_diff_density_max     0.241
_refine_diff_density_min     -0.229
_refine_ls_extinction_method     none
_refine_ls_extinction_coef     ?
loop_
    _atom_type_symbol
    _atom_type_description
    _atom_type_scat_dispersion_real
    _atom_type_scat_dispersion_imag
    _atom_type_scat_source
    'C' 'C' 0.0033 0.0016
                         'International Tables Vol C Tables 4.2.6.8 and 6.1.1.4'
    'H' 'H' 0.0000 0.0000
                         'International Tables Vol C Tables 4.2.6.8 and 6.1.1.4'
    'N' 'N' 0.0061 0.0033
                         'International Tables Vol C Tables 4.2.6.8 and 6.1.1.4'
    'O' 'O' 0.0106 0.0060
                         'International Tables Vol C Tables 4.2.6.8 and 6.1.1.4'
_computing_data_collection     '<i>KappaCCD Server Software</i>  (Nonius, 1997)'
_computing_cell_refinement     'DENZO-SMN (Otwinowski & Minor, 1997)'
_computing_data_reduction     'DENZO-SMN (Otwinowski & Minor, 1997)'
_computing_structure_solution     'SIR97 (Altomare <i>et al.</i>, 1999)'
_computing_structure_refinement     'SHELXL97 (Sheldrick, 2008)'
_computing_molecular_graphics     'ORTEPIII (Burnett & Johnson, 1996)'
_computing_publication_material
;
SHELXL97 (Sheldrick, 2008) and WINGX (Farrugia, 2012)
;
loop_
    _atom_site_type_symbol
    _atom_site_label
    _atom_site_fract_x
    _atom_site_fract_y
    _atom_site_fract_z
    _atom_site_U_iso_or_equiv
    _atom_site_adp_type
    _atom_site_calc_flag
    _atom_site_refinement_flags
    _atom_site_occupancy
    _atom_site_symmetry_multiplicity
    _atom_site_disorder_assembly
    _atom_site_disorder_group
    O O1 -0.07155(6) 0.2500 -0.1964(2) 0.0634(4) Uani d S 1 2 . .
    O O2 -0.15520(7) 0.2500 0.0121(2) 0.0705(5) Uani d S 1 2 . .
    O O3 -0.17374(7) 0.2500 -0.3030(2) 0.0767(5) Uani d S 1 2 . .
    N N1 0.04674(7) 0.2500 0.4549(2) 0.0477(4) Uani d S 1 2 . .
    N N2 0.08600(8) 0.2500 0.0580(2) 0.0520(4) Uani d S 1 2 . .
    N N3 0.02034(7) 0.2500 0.11531(19) 0.0478(4) Uani d S 1 2 . .
    N N4 -0.06438(7) 0.2500 0.3511(2) 0.0562(4) Uani d S 1 2 . .
    N N5 -0.13454(7) 0.2500 -0.1615(2) 0.0519(4) Uani d S 1 2 . .
    C C1 0.00063(7) 0.2500 0.3055(2) 0.0419(4) Uani d S 1 2 . .
    C C2 0.13126(8) 0.2500 0.1986(2) 0.0479(4) Uani d S 1 2 . .
    C C3 0.11066(8) 0.2500 0.4046(2) 0.0462(4) Uani d S 1 2 . .
    C C4 0.20428(9) 0.2500 0.1392(4) 0.0650(5) Uani d S 1 2 . .
    C C5 0.16177(11) 0.2500 0.5668(3) 0.0695(6) Uani d S 1 2 . .
    H H1N -0.1005(17) 0.2500 0.254(5) 0.100(9) Uiso d S 1 2 . .
    H H2N -0.0701(14) 0.2500 0.479(5) 0.083(8) Uiso d S 1 2 . .
    H H3N -0.0130(17) 0.2500 0.007(5) 0.086(7) Uiso d S 1 2 . .
    H H1 0.2269(9) 0.133(3) 0.203(3) 0.092(6) Uiso d . 1 1 . .
    H H2 0.206(3) 0.2500 0.019(9) 0.153(16) Uiso d S 1 2 . .
    H H3 0.1438(16) 0.2500 0.683(5) 0.102(10) Uiso d S 1 2 . .
    H H4 0.1920(13) 0.130(3) 0.544(4) 0.128(8) Uiso d . 1 1 . .
loop_
    _atom_site_aniso_label
    _atom_site_aniso_U_11
    _atom_site_aniso_U_22
    _atom_site_aniso_U_33
    _atom_site_aniso_U_12
    _atom_site_aniso_U_13
    _atom_site_aniso_U_23
    O1 0.0410(6) 0.1020(10) 0.0472(7) 0.000 0.0003(5) 0.000
    O2 0.0505(7) 0.1173(12) 0.0438(7) 0.000 0.0051(6) 0.000
    O3 0.0532(8) 0.1263(14) 0.0506(8) 0.000 -0.0160(6) 0.000
    N1 0.0417(7) 0.0647(8) 0.0366(6) 0.000 -0.0006(5) 0.000
    N2 0.0452(7) 0.0729(9) 0.0379(7) 0.000 0.0026(5) 0.000
    N3 0.0419(7) 0.0646(8) 0.0369(6) 0.000 -0.0028(5) 0.000
    N4 0.0405(7) 0.0801(10) 0.0480(8) 0.000 0.0019(6) 0.000
    N5 0.0421(7) 0.0695(9) 0.0441(7) 0.000 -0.0033(5) 0.000
    C1 0.0400(7) 0.0475(7) 0.0381(7) 0.000 -0.0010(6) 0.000
    C2 0.0421(7) 0.0592(9) 0.0424(8) 0.000 0.0024(6) 0.000
    C3 0.0412(7) 0.0583(8) 0.0390(7) 0.000 -0.0015(6) 0.000
    C4 0.0416(8) 0.0970(15) 0.0564(11) 0.000 0.0075(8) 0.000
    C5 0.0474(9) 0.1150(18) 0.0461(10) 0.000 -0.0072(8) 0.000
_geom_special_details
;
All e.s.d.'s (except the e.s.d. in the dihedral angle between two l.s. planes)
are estimated using the full covariance matrix. The cell e.s.d.'s are taken
into account individually in the estimation of e.s.d.'s in distances, angles
and torsion angles; correlations between e.s.d.'s in cell parameters are only
used when they are defined by crystal symmetry. An approximate (isotropic)
treatment of cell e.s.d.'s is used for estimating e.s.d.'s involving l.s.
planes.
;
loop_
    _geom_bond_atom_site_label_1
    _geom_bond_atom_site_label_2
    _geom_bond_site_symmetry_2
    _geom_bond_distance
    _geom_bond_publ_flag
    O1 N5 . 1.2642(18) ?
    O2 N5 . 1.236(2) ?
    O3 N5 . 1.2256(19) ?
    N1 C3 . 1.305(2) ?
    N1 C1 . 1.3547(19) ?
    N2 C2 . 1.300(2) ?
    N2 N3 . 1.3510(19) ?
    N3 C1 . 1.3357(19) ?
    N3 H3N . 0.98(4) ?
    N4 C1 . 1.3183(19) ?
    N4 H1N . 0.97(3) ?
    N4 H2N . 0.87(4) ?
    C2 C3 . 1.443(2) ?
    C2 C4 . 1.494(2) ?
    C3 C5 . 1.485(2) ?
    C4 H1 . 0.972(17) ?
    C4 H2 . 0.81(6) ?
    C5 H3 . 0.86(3) ?
    C5 H4 . 0.99(2) ?
loop_
    _geom_angle_atom_site_label_1
    _geom_angle_atom_site_label_2
    _geom_angle_atom_site_label_3
    _geom_angle_site_symmetry_1
    _geom_angle_site_symmetry_3
    _geom_angle
    _geom_angle_publ_flag
    C3 N1 C1 . . 117.14(14) ?
    C2 N2 N3 . . 116.81(14) ?
    C1 N3 N2 . . 123.48(13) ?
    C1 N3 H3N . . 121(2) ?
    N2 N3 H3N . . 116(2) ?
    C1 N4 H1N . . 124(2) ?
    C1 N4 H2N . . 111.0(18) ?
    H1N N4 H2N . . 125(2) ?
    O3 N5 O2 . . 121.64(15) ?
    O3 N5 O1 . . 118.39(16) ?
    O2 N5 O1 . . 119.97(15) ?
    N4 C1 N3 . . 120.37(14) ?
    N4 C1 N1 . . 118.70(15) ?
    N3 C1 N1 . . 120.93(14) ?
    N2 C2 C3 . . 120.27(15) ?
    N2 C2 C4 . . 117.90(16) ?
    C3 C2 C4 . . 121.83(15) ?
    N1 C3 C2 . . 121.37(14) ?
    N1 C3 C5 . . 117.75(16) ?
    C2 C3 C5 . . 120.88(15) ?
    C2 C4 H1 . . 108.9(11) ?
    C2 C4 H2 . . 108(4) ?
    H1 C4 H2 . . 115(2) ?
    C3 C5 H3 . . 113(2) ?
    C3 C5 H4 . . 107.1(15) ?
    H3 C5 H4 . . 113.1(17) ?
loop_
    _geom_hbond_atom_site_label_D
    _geom_hbond_atom_site_label_H
    _geom_hbond_atom_site_label_A
    _geom_hbond_site_symmetry_A
    _geom_hbond_distance_DH
    _geom_hbond_distance_HA
    _geom_hbond_distance_DA
    _geom_hbond_angle_DHA
    N3 H3N O1 . 0.98(4) 1.79(4) 2.770(2) 178(3)
    N4 H1N O2 . 0.97(3) 1.93(3) 2.898(2) 166(3)
    N4 H2N O1 1_556 0.87(4) 2.18(4) 3.043(2) 173(3)
