# Supplementary material for: 3-Amino-5,6-dimethyl-1,2,4-triazin-2-ium nitrate
Source: Acta Crystallogr Sect E Struct Rep Online. 2013 May 11;69(Pt 6):o844. doi: 10.1107/S1600536813012026 (PMC3684929; doi:10.1107/S1600536813012026)
Supplement: Supplementary file 2 [file e-69-0o844-Isup2.hkl]

#
# h,k,l, Fc-squared, Fo-squared, sigma(Fo-squared) and status flag
#
data_I
_shelx_title ' MRAD9'
_shelx_refln_list_code          4
_shelx_F_calc_maximum       48.81
_exptl_crystal_F_000       392.00
_reflns_d_resolution_high  0.7101
 
loop_
 _symmetry_equiv_pos_as_xyz
 'x, y, z'
 '-x+1/2, -y, z+1/2'
 'x+1/2, -y+1/2, -z+1/2'
 '-x, y+1/2, -z'
 '-x, -y, -z'
 'x-1/2, y, -z-1/2'
 '-x-1/2, y-1/2, z-1/2'
 'x, -y-1/2, z'
 
_cell_length_a    19.7213
_cell_length_b     6.4245
_cell_length_c     6.7197
_cell_angle_alpha  90.000
_cell_angle_beta   90.000
_cell_angle_gamma  90.000
 
_shelx_F_squared_multiplier     1.000
 
loop_
 _refln_index_h
 _refln_index_k
 _refln_index_l
 _refln_F_squared_calc
 _refln_F_squared_meas
 _refln_F_squared_sigma
 _refln_observed_status
   6   0   0     1142.45      970.02     24.86 o
   8   0   0      437.78      472.19     15.27 o
  10   0   0      241.28      233.56      5.84 o
  12   0   0      258.14      263.00      7.75 o
  14   0   0      424.57      514.61     14.86 o
  16   0   0       38.65       34.87      1.29 o
  18   0   0       11.94       11.99      0.52 o
  20   0   0        4.42        4.65      0.21 o
  22   0   0       14.84       15.12      0.82 o
  24   0   0       15.15       15.93      0.90 o
  26   0   0        0.92        0.24      0.46 o
   2   1   0        1.22        0.85      0.11 o
   4   1   0       53.73       60.18      1.01 o
   6   1   0      300.47      266.00      4.01 o
   8   1   0      348.00      325.28      5.17 o
  12   1   0     1208.86     1349.05     51.12 o
  14   1   0        0.08        0.00      0.12 o
  16   1   0        4.68        5.19      0.19 o
  18   1   0      160.21      161.47      2.95 o
  20   1   0        3.68        2.24      0.17 o
  22   1   0        0.07        0.16      0.23 o
  24   1   0        2.01        1.92      0.32 o
  26   1   0       51.08       66.47      2.89 o
   4   2   0     1809.94     1601.16     43.68 o
   6   2   0      465.86      402.48      6.43 o
   8   2   0      131.56      118.34      2.00 o
  10   2   0      126.71      115.03      2.05 o
  12   2   0      122.48      126.19      1.99 o
  14   2   0      260.53      289.76      5.46 o
  16   2   0       33.11       33.83      0.79 o
  18   2   0        6.87        7.24      0.46 o
  20   2   0        1.94        2.31      0.25 o
  22   2   0        7.66        8.69      0.48 o
  24   2   0       10.95       10.48      0.57 o
  26   2   0        0.70        0.98      0.45 o
   2   3   0        6.27        3.75      0.09 o
   4   3   0      118.19      130.13      2.65 o
   6   3   0       24.88       25.63      0.48 o
   8   3   0       42.81       44.07      0.77 o
  10   3   0      644.65      731.42     13.28 o
  12   3   0      457.26      490.15      8.46 o
  14   3   0        0.47       -0.01      0.15 o
  16   3   0        2.79        2.51      0.17 o
  18   3   0       64.54       71.75      1.50 o
  20   3   0        0.93        0.87      0.21 o
  22   3   0        0.00       -0.21      0.30 o
  24   3   0        1.02        1.52      0.44 o
  26   3   0       24.78       30.58      2.00 o
   2   4   0      537.54      552.59     14.43 o
   4   4   0      246.81      254.77      5.55 o
   6   4   0       58.48       59.07      1.10 o
   8   4   0        0.61        0.45      0.12 o
  10   4   0       11.64       11.04      0.25 o
  12   4   0       11.28       13.67      0.43 o
  14   4   0       72.85       81.10      1.41 o
  16   4   0       19.48       20.99      0.53 o
  18   4   0        1.77        1.92      0.22 o
  20   4   0        0.11       -0.07      0.25 o
  22   4   0        0.62        0.76      0.34 o
  24   4   0        4.22        5.30      0.60 o
   2   5   0        8.02        8.85      0.24 o
   4   5   0       21.09       24.00      1.00 o
   6   5   0        3.05        3.94      0.22 o
   8   5   0        2.43        2.09      0.24 o
  10   5   0       95.60      112.48      1.74 o
  12   5   0       87.87       96.72      1.74 o
  14   5   0        0.44        0.10      0.19 o
  16   5   0        1.19        1.13      0.22 o
  18   5   0       11.16       12.30      0.48 o
  20   5   0        0.06        0.31      0.41 o
  22   5   0        0.00       -0.65      0.66 o
   2   6   0       81.14       86.09      1.77 o
   4   6   0       15.13       15.63      0.65 o
   6   6   0        5.71        5.70      0.28 o
   8   6   0        5.72        4.09      0.22 o
  10   6   0        0.03       -0.10      0.27 o
  12   6   0        0.03       -0.20      0.25 o
  14   6   0       12.53       13.00      0.57 o
  16   6   0        7.06        6.37      0.43 o
  18   6   0        0.42        0.43      0.48 o
  20   6   0        0.02        0.78      0.52 o
   2   7   0        7.24        6.55      0.44 o
   4   7   0        3.21        3.36      0.34 o
   6   7   0        0.25       -0.15      0.46 o
   8   7   0        0.07        0.31      0.28 o
  10   7   0       11.33       11.18      0.64 o
  12   7   0       11.06       11.22      0.48 o
  14   7   0        0.11        0.74      0.32 o
  16   7   0        0.30        0.50      0.49 o
   0   8   0       74.11       72.96      4.43 o
   2   8   0       12.04       10.35      0.83 o
   4   8   0        0.57        0.43      0.42 o
   6   8   0        0.83       -0.02      0.49 o
   8   8   0        3.42        2.81      0.93 o
  10   8   0        0.37        1.07      0.57 o
  12   8   0        0.03       -0.57      0.67 o
   3   0   1      397.84      381.14     11.85 o
   4   0   1       76.05       59.12      1.26 o
   5   0   1        0.50        0.62      0.09 o
   6   0   1        1.21        2.52      0.10 o
   7   0   1      170.49      118.05      1.85 o
   8   0   1        0.89        0.32      0.10 o
   9   0   1      366.92      421.73      7.01 o
  10   0   1      129.13      158.02      2.57 o
  11   0   1        6.28        8.17      0.23 o
  12   0   1       56.22       59.91      1.11 o
  13   0   1      255.72      256.08      4.37 o
  14   0   1        8.09        6.49      0.23 o
  15   0   1       58.56       59.38      1.79 o
  16   0   1       84.23       80.13      2.56 o
  17   0   1      424.30      402.48      9.86 o
  18   0   1       74.36       85.53      1.83 o
  19   0   1      128.16      110.54      2.08 o
  20   0   1       11.25        9.51      0.38 o
  21   0   1        1.69        1.12      0.25 o
  22   0   1       26.38       26.67      0.71 o
  23   0   1        1.03        0.98      0.32 o
  24   0   1        6.99        7.92      0.42 o
  25   0   1        0.56        0.00      0.12 o
  26   0   1        1.71        0.73      0.39 o
  27   0   1        6.76        8.85      0.65 o
   1   1   1      536.05      323.12     18.31 o
   3   1   1      239.86      230.18      4.61 o
   4   1   1     1588.26     1444.83     31.01 o
   5   1   1     1869.45     1566.20     38.06 o
   6   1   1       97.92       95.81      1.04 o
   7   1   1       93.37      100.00      1.06 o
   8   1   1      680.64      720.37      8.48 o
   9   1   1      880.50      906.42     11.10 o
  10   1   1      492.16      516.79      5.76 o
  11   1   1      244.73      242.76      2.98 o
  12   1   1      201.11      193.45      2.11 o
  13   1   1       51.74       55.81      0.87 o
  14   1   1       25.45       23.11      0.35 o
  15   1   1       61.08       65.46      1.05 o
  16   1   1        3.55        2.93      0.21 o
  17   1   1      218.03      209.93      3.10 o
  18   1   1        4.76        5.68      0.42 o
  19   1   1        2.50        2.96      0.36 o
  20   1   1       64.41       61.27      1.00 o
  21   1   1       14.58       14.66      0.37 o
  22   1   1        0.75        0.84      0.21 o
  23   1   1        0.36        0.13      0.19 o
  24   1   1        0.21        0.30      0.22 o
  25   1   1        4.98        4.36      0.29 o
  26   1   1        0.03        0.37      0.24 o
  27   1   1        6.19        6.98      0.70 o
   1   2   1       46.94       40.94      0.49 o
   3   2   1      281.55      253.38      3.85 o
   4   2   1       14.35       14.13      0.18 o
   5   2   1        1.28        0.84      0.08 o
   6   2   1        3.51        5.73      0.12 o
   7   2   1       83.70       81.40      1.02 o
   8   2   1        6.82       11.05      0.32 o
   9   2   1      168.46      159.82      1.98 o
  10   2   1       75.92       85.90      0.89 o
  11   2   1        9.76       13.63      0.21 o
  12   2   1       43.83       46.90      0.56 o
  13   2   1      135.35      136.44      1.55 o
  14   2   1        9.10        9.10      0.17 o
  15   2   1       39.29       37.87      0.53 o
  16   2   1       62.06       58.56      0.88 o
  17   2   1      280.65      279.28      4.68 o
  18   2   1       44.91       51.89      1.63 o
  19   2   1       97.26       93.45      1.69 o
  20   2   1        8.22        7.49      0.27 o
  21   2   1        1.52        1.01      0.25 o
  22   2   1       16.86       16.77      0.40 o
  23   2   1        0.47        0.53      0.31 o
  24   2   1        5.09        6.28      0.47 o
  25   2   1        0.59        0.19      0.28 o
  26   2   1        1.42        1.57      0.32 o
   0   3   1      326.74      377.55      6.76 o
   1   3   1       76.14       88.52      1.16 o
   2   3   1      584.70      568.12     11.17 o
   3   3   1       52.80       47.61      1.84 o
   4   3   1      295.59      277.64      6.84 o
   5   3   1      355.96      316.70      3.73 o
   6   3   1        1.52        0.96      0.14 o
   7   3   1        7.40        8.70      0.13 o
   8   3   1      172.32      192.58      2.55 o
   9   3   1      279.55      289.80      3.49 o
  10   3   1      179.24      185.87      2.24 o
  11   3   1       68.32       61.63      0.76 o
  12   3   1       48.61       42.89      0.58 o
  13   3   1       23.27       26.74      0.42 o
  14   3   1        9.50        8.87      0.17 o
  15   3   1       39.85       38.45      0.89 o
  16   3   1        5.78        5.14      0.16 o
  17   3   1      102.78      110.72      1.77 o
  18   3   1        3.99        3.44      0.20 o
  19   3   1        0.92        1.11      0.19 o
  20   3   1       26.97       27.04      0.58 o
  21   3   1        5.86        5.98      0.49 o
  22   3   1        0.27        0.35      0.20 o
  23   3   1        0.05       -0.20      0.28 o
  24   3   1        0.30        0.33      0.27 o
  25   3   1        2.13        1.59      0.32 o
   1   4   1        4.88        4.63      0.13 o
   2   4   1      545.40      604.18      7.65 o
   3   4   1       55.26       52.07      0.73 o
   4   4   1        0.00        0.33      0.08 o
   5   4   1        0.45        0.40      0.08 o
   6   4   1       10.84       13.37      0.23 o
   7   4   1       15.55       17.41      0.39 o
   8   4   1        4.07        5.94      0.14 o
   9   4   1       28.91       25.49      0.58 o
  10   4   1       40.02       45.67      0.60 o
  11   4   1        4.26        4.59      0.12 o
  12   4   1       13.25       13.34      0.22 o
  13   4   1       31.20       31.56      0.43 o
  14   4   1        4.85        5.07      0.15 o
  15   4   1       11.03        9.51      0.20 o
  16   4   1       22.82       23.25      0.40 o
  17   4   1       89.94      101.11      1.65 o
  18   4   1       11.84       14.49      0.46 o
  19   4   1       43.14       43.89      0.80 o
  20   4   1        3.32        3.42      0.23 o
  21   4   1        1.07        0.88      0.23 o
  22   4   1        4.73        3.64      0.25 o
  23   4   1        0.02       -0.22      0.27 o
  24   4   1        2.12        2.29      0.33 o
   0   5   1      101.86      115.39      2.56 o
   1   5   1        7.77        9.59      0.19 o
   2   5   1       91.55       93.86      1.32 o
   3   5   1        5.59        5.52      0.31 o
   4   5   1       35.85       38.32      0.52 o
   5   5   1       34.18       35.64      1.23 o
   6   5   1        1.20        1.37      0.08 o
   7   5   1        0.21        0.34      0.07 o
   8   5   1       31.15       33.26      0.73 o
   9   5   1       34.18       34.75      0.54 o
  10   5   1       36.49       37.11      1.08 o
  11   5   1        5.40        5.08      0.13 o
  12   5   1        3.17        2.80      0.14 o
  13   5   1        5.68        5.13      0.90 o
  14   5   1        2.84        2.92      0.31 o
  15   5   1       17.56       18.73      0.47 o
  16   5   1        4.05        3.06      0.19 o
  17   5   1       25.36       28.93      0.70 o
  18   5   1        2.65        2.30      0.24 o
  19   5   1        0.24        0.04      0.22 o
  20   5   1        5.30        4.84      0.38 o
  21   5   1        1.19        1.83      0.40 o
  22   5   1        0.01        0.36      0.37 o
   1   6   1        0.02        0.53      0.15 o
   2   6   1       65.77       72.28      2.27 o
   3   6   1        5.73        5.28      0.38 o
   4   6   1        0.08       -0.11      0.11 o
   5   6   1        0.02        0.13      0.12 o
   6   6   1        4.91        4.42      0.19 o
   7   6   1        1.75        1.68      0.19 o
   8   6   1        0.65        0.66      0.11 o
   9   6   1        2.91        2.71      0.14 o
  10   6   1       16.07       17.69      0.61 o
  11   6   1        0.52        0.36      0.18 o
  12   6   1        1.84        1.81      0.20 o
  13   6   1        4.99        4.13      0.90 o
  14   6   1        1.09        1.30      0.27 o
  15   6   1        1.45        0.90      0.24 o
  16   6   1        4.36        3.89      1.07 o
  17   6   1       16.99       17.46      0.64 o
  18   6   1        1.91        1.39      0.30 o
  19   6   1       11.63        9.50      0.49 o
  20   6   1        0.76        0.96      0.36 o
   0   7   1       27.53       27.28      1.03 o
   1   7   1        0.64        0.36      0.16 o
   2   7   1       13.71       12.61      0.43 o
   3   7   1        0.67        0.60      0.33 o
   4   7   1        4.20        4.30      0.24 o
   5   7   1        2.29        2.48      0.70 o
   6   7   1        1.07        0.93      0.21 o
   7   7   1        0.01        0.06      0.22 o
   8   7   1        6.02        5.64      0.34 o
   9   7   1        2.58        2.45      0.31 o
  10   7   1        5.95        4.81      0.29 o
  11   7   1        0.08        0.56      0.26 o
  12   7   1        0.00        0.16      0.31 o
  13   7   1        1.01        0.82      0.46 o
  14   7   1        0.73        0.19      0.45 o
  15   7   1        4.40        3.55      0.59 o
  16   7   1        1.44        1.20      0.35 o
  17   7   1        3.93        3.36      0.41 o
   1   8   1        0.14        0.32      0.84 o
   2   8   1        7.16        7.56      0.62 o
   3   8   1        0.64        0.37      0.39 o
   4   8   1        0.04        0.74      0.49 o
   5   8   1        0.00       -0.39      0.45 o
   6   8   1        1.15        0.64      0.80 o
   7   8   1        0.16       -0.33      0.54 o
   8   8   1        0.14        0.61      0.62 o
   9   8   1        0.13        0.15      0.39 o
  10   8   1        3.14        3.05      0.47 o
  11   8   1        0.03       -0.02      0.42 o
  12   8   1        0.20        0.35      0.43 o
   0   0   2        5.41        2.58      0.21 o
   2   0   2        1.53        1.81      0.22 o
   3   0   2     1207.34     1067.33     22.07 o
   4   0   2       43.81       40.35      0.78 o
   5   0   2      361.60      366.37      6.79 o
   6   0   2        6.46        6.74      0.21 o
   7   0   2       17.22       29.27      0.52 o
   8   0   2       53.48       60.07      1.00 o
   9   0   2        4.26        4.93      0.12 o
  10   0   2      170.76      144.10      2.05 o
  11   0   2       18.38       18.24      0.38 o
  12   0   2        0.17       -0.05      0.13 o
  13   0   2      205.34      194.57      3.62 o
  14   0   2      138.54      119.24      2.24 o
  15   0   2      382.74      387.56      7.39 o
  16   0   2      459.87      457.63      7.88 o
  17   0   2      384.57      370.30      6.83 o
  18   0   2        2.88        1.76      0.24 o
  19   0   2        1.53        1.99      0.34 o
  20   0   2       76.01       85.46      1.77 o
  21   0   2        0.01       -0.06      0.39 o
  22   0   2        7.93        9.09      0.54 o
  23   0   2        4.36        4.09      0.34 o
  24   0   2        0.01       -0.27      0.30 o
  25   0   2        2.35        1.85      0.41 o
  26   0   2        6.91        6.76      0.64 o
  27   0   2        4.53        3.90      0.46 o
   1   1   2      208.99      171.16      2.46 o
   2   1   2     1604.63     1510.67     20.90 o
   3   1   2     1094.52     1053.99     14.42 o
   4   1   2     1310.02     1313.38     16.56 o
   5   1   2     1911.73     1725.52     60.93 o
   6   1   2      701.29      857.84     11.55 o
   7   1   2      178.99      219.84      2.93 o
   8   1   2       85.94      104.76      1.18 o
   9   1   2        3.27        4.72      0.13 o
  10   1   2      561.98      590.01      5.99 o
  11   1   2      193.40      190.64      2.13 o
  12   1   2       18.53       19.74      0.28 o
  13   1   2        0.18        0.06      0.09 o
  14   1   2        1.24        1.23      0.14 o
  15   1   2      223.20      223.57      3.65 o
  16   1   2       29.70       29.49      0.91 o
  17   1   2      212.51      208.02      3.85 o
  18   1   2       26.05       18.34      0.40 o
  19   1   2       10.80        7.54      0.40 o
  20   1   2        0.27        0.49      0.40 o
  21   1   2       15.09       14.61      0.37 o
  22   1   2        9.25        8.59      0.29 o
  23   1   2        0.96        0.96      0.24 o
  24   1   2        0.65        0.56      0.24 o
  25   1   2        0.87        0.65      0.27 o
  26   1   2        0.04       -0.10      0.31 o
   0   2   2        4.63        6.51      0.19 o
   1   2   2      803.69      687.67      8.50 o
   2   2   2        0.35        0.90      0.10 o
   3   2   2      693.81      633.63      7.33 o
   4   2   2        9.30       12.51      0.20 o
   5   2   2      155.93      165.80      4.56 o
   6   2   2        2.02        2.64      0.11 o
   7   2   2       10.10       12.20      0.19 o
   8   2   2       27.23       30.10      0.37 o
   9   2   2        0.41        0.55      0.20 o
  10   2   2      105.33       98.33      1.20 o
  11   2   2       12.58       11.91      0.21 o
  12   2   2        0.06       -0.04      0.18 o
  13   2   2      117.88      115.45      1.60 o
  14   2   2      100.63       93.13      1.31 o
  15   2   2      250.05      251.29      3.67 o
  16   2   2      302.62      319.85      5.34 o
  17   2   2      264.36      271.48      4.11 o
  18   2   2        2.25        1.88      0.19 o
  19   2   2        1.04        0.52      0.27 o
  20   2   2       45.60       52.12      1.11 o
  21   2   2        0.05        0.27      0.18 o
  22   2   2        5.33        5.93      0.29 o
  23   2   2        2.62        2.08      0.23 o
  24   2   2        0.00        0.17      0.29 o
  25   2   2        2.10        2.57      0.30 o
  26   2   2        4.48        4.60      0.40 o
   1   3   2       86.57       92.00      0.99 o
   2   3   2      373.90      381.54      4.42 o
   3   3   2      171.91      159.62      2.09 o
   4   3   2      428.78      465.68      5.84 o
   5   3   2      414.73      419.20      8.14 o
   6   3   2      198.45      217.51      2.58 o
   7   3   2       53.29       53.72      0.64 o
   8   3   2       30.76       33.81      0.45 o
   9   3   2        0.49        0.57      0.17 o
  10   3   2      144.28      154.76      2.15 o
  11   3   2       64.08       66.33      1.34 o
  12   3   2        1.73        1.76      0.14 o
  13   3   2        0.11        0.23      0.14 o
  14   3   2        0.00       -0.16      0.16 o
  15   3   2       83.48       86.80      1.37 o
  16   3   2       14.13       14.32      0.34 o
  17   3   2      110.71      117.76      2.09 o
  18   3   2        6.12        4.68      0.26 o
  19   3   2        9.79        8.43      0.77 o
  20   3   2        0.09        0.03      0.37 o
  21   3   2        8.42        7.49      0.80 o
  22   3   2        3.02        2.60      0.26 o
  23   3   2        0.26        0.13      0.27 o
  24   3   2        0.17       -0.08      0.33 o
  25   3   2        0.18        0.20      0.37 o
   0   4   2        1.83        3.64      0.12 o
   1   4   2      114.71      107.53      2.12 o
   2   4   2        0.00        0.22      0.10 o
   3   4   2      125.60      120.32      1.72 o
   4   4   2        0.71        1.89      0.10 o
   5   4   2       17.58       19.05      0.26 o
   6   4   2       11.31        9.21      0.17 o
   7   4   2        5.11        4.71      0.12 o
   8   4   2       19.18       20.55      0.66 o
   9   4   2        0.44        0.46      0.10 o
  10   4   2       23.41       25.80      0.45 o
  11   4   2        3.54        3.40      0.13 o
  12   4   2        0.02       -0.01      0.12 o
  13   4   2       27.80       27.59      0.54 o
  14   4   2       45.16       46.86      0.73 o
  15   4   2       79.64       87.14      1.61 o
  16   4   2       92.21      104.69      1.92 o
  17   4   2       94.01      109.21      1.74 o
  18   4   2        0.65        0.36      0.21 o
  19   4   2        0.36        0.51      0.25 o
  20   4   2       10.86       11.82      0.50 o
  21   4   2        0.44        0.19      0.27 o
  22   4   2        1.94        2.11      0.29 o
  23   4   2        0.51        0.66      0.35 o
  24   4   2        0.04        0.24      0.43 o
   1   5   2       19.05       21.57      0.34 o
   2   5   2       46.35       52.71      0.74 o
   3   5   2       14.09       13.64      0.21 o
   4   5   2       66.77       74.64      1.14 o
   5   5   2       47.71       51.73      2.77 o
   6   5   2       27.70       27.60      0.48 o
   7   5   2        2.95        2.54      0.14 o
   8   5   2        3.43        3.13      0.22 o
   9   5   2        0.01        0.21      0.14 o
  10   5   2       19.57       20.39      0.96 o
  11   5   2        7.93        8.60      0.22 o
  12   5   2        0.14        0.09      0.11 o
  13   5   2        0.02       -0.12      0.21 o
  14   5   2        0.05        0.39      0.45 o
  15   5   2       15.41       17.64      0.60 o
  16   5   2        3.43        2.95      0.35 o
  17   5   2       32.54       35.25      2.44 o
  18   5   2        0.12        0.07      0.23 o
  19   5   2        6.12        4.25      0.29 o
  20   5   2        0.02        0.07      0.27 o
  21   5   2        2.85        2.31      0.32 o
  22   5   2        0.29        0.27      0.48 o
   0   6   2        1.11        1.21      0.17 o
   1   6   2       14.61       14.11      0.27 o
   2   6   2        0.01        0.05      0.10 o
   3   6   2       10.44        9.52      0.44 o
   4   6   2        0.31        0.18      0.07 o
   5   6   2        0.81        0.65      0.10 o
   6   6   2        6.28        5.03      0.16 o
   7   6   2        1.68        1.25      0.15 o
   8   6   2       10.76       10.31      0.28 o
   9   6   2        0.72        0.72      0.14 o
  10   6   2        2.95        3.34      0.21 o
  11   6   2        0.52        0.40      0.16 o
  12   6   2        0.14       -0.01      0.16 o
  13   6   2        3.74        3.70      0.26 o
  14   6   2       13.18       14.83      0.72 o
  15   6   2       15.38       16.12      0.52 o
  16   6   2       16.30       17.30      0.62 o
  17   6   2       20.10       20.28      0.64 o
  18   6   2        0.04       -0.27      0.27 o
  19   6   2        0.07       -0.02      0.89 o
   1   7   2        3.60        3.22      0.33 o
   2   7   2        4.09        3.69      0.48 o
   3   7   2        0.96        0.52      0.23 o
   4   7   2        7.83        8.28      0.69 o
   5   7   2        3.52        3.30      0.25 o
   6   7   2        2.92        2.52      0.35 o
   7   7   2        0.00        0.17      0.30 o
   8   7   2        0.23        0.38      0.38 o
   9   7   2        0.06        0.28      0.25 o
  10   7   2        1.78        2.00      0.28 o
  11   7   2        0.36        0.34      0.26 o
  12   7   2        0.03        0.64      0.41 o
  13   7   2        0.00       -0.05      0.31 o
  14   7   2        0.01        0.33      0.34 o
  15   7   2        1.87        2.64      0.46 o
  16   7   2        0.59        0.11      1.39 o
   0   8   2        0.41       -0.49      0.49 o
   1   8   2        1.17        0.96      0.45 o
   2   8   2        0.02        0.27      0.40 o
   3   8   2        0.64        0.02      0.11 o
   4   8   2        0.10        0.31      0.38 o
   5   8   2        0.01       -0.34      0.52 o
   6   8   2        1.89        0.84      0.37 o
   7   8   2        0.28        0.05      0.52 o
   8   8   2        2.72        1.99      0.36 o
   9   8   2        0.29        0.05      0.53 o
  10   8   2        0.39        0.98      0.40 o
  11   8   2        0.05       -1.01      1.01 o
   1   0   3       16.77       11.57      0.30 o
   2   0   3        3.96        4.90      0.20 o
   3   0   3       25.19       35.31      0.89 o
   4   0   3      943.05     1012.12     18.88 o
   5   0   3       77.88       72.32      1.28 o
   6   0   3       41.59       49.62      0.96 o
   7   0   3      115.36      109.96      1.86 o
   8   0   3      163.18      178.82      3.10 o
   9   0   3      153.04      151.07      3.35 o
  10   0   3      381.55      390.25      6.60 o
  11   0   3      528.59      485.18      7.06 o
  12   0   3      288.69      276.33      4.31 o
  13   0   3      213.04      206.65      3.92 o
  15   0   3      118.69      114.08      2.84 o
  16   0   3        0.32        0.65      0.33 o
  17   0   3       54.92       50.15      1.50 o
  18   0   3       37.56       41.70      1.19 o
  19   0   3       79.26       82.03      2.41 o
  20   0   3        3.69        3.61      0.39 o
  21   0   3        1.16        0.85      0.29 o
  22   0   3        5.41        4.26      0.39 o
  23   0   3        2.49        2.70      0.39 o
  24   0   3        0.17        0.02      0.39 o
  25   0   3        1.44        1.96      0.42 o
  26   0   3        2.20        2.02      0.54 o
   0   1   3     2381.95     2194.99     98.45 o
   1   1   3      855.42      839.80     12.59 o
   2   1   3      630.93      626.82      7.69 o
   3   1   3       62.47       45.08      0.87 o
   4   1   3        0.47        0.89      0.10 o
   5   1   3       65.87       61.58      0.80 o
   6   1   3      407.38      414.09      5.47 o
   7   1   3     1352.19     1348.05     30.98 o
   8   1   3      402.51      388.97      4.84 o
   9   1   3       94.96      110.74      1.27 o
  10   1   3       33.77       37.05      0.48 o
  11   1   3        8.13        7.63      0.15 o
  12   1   3        1.03        1.55      0.10 o
  13   1   3        8.40       10.52      0.22 o
  14   1   3       34.96       32.49      0.57 o
  15   1   3        4.19        4.04      0.36 o
  16   1   3        1.49        1.85      0.17 o
  17   1   3       61.67       61.13      1.03 o
  18   1   3        5.30        5.02      0.24 o
  19   1   3        6.20        7.28      0.72 o
  20   1   3        2.95        2.93      0.75 o
  21   1   3       29.75       29.84      0.71 o
  22   1   3        8.92       10.88      0.94 o
  23   1   3        0.95        0.13      0.27 o
  24   1   3        5.82        5.69      0.36 o
  25   1   3        4.35        4.58      0.40 o
  26   1   3        0.04        0.47      0.40 o
   1   2   3        8.77        7.88      0.14 o
   2   2   3        0.98        1.28      0.14 o
   3   2   3       11.40        9.26      0.21 o
   4   2   3      439.83      480.89      6.13 o
   5   2   3       58.94       57.68      0.73 o
   6   2   3       40.23       40.04      0.50 o
   7   2   3       34.15       32.20      0.41 o
   8   2   3       97.15       94.32      1.12 o
   9   2   3       62.72       59.02      0.74 o
  10   2   3      220.37      213.99      2.50 o
  11   2   3      339.95      327.51      8.10 o
  12   2   3      186.31      193.47      3.91 o
  13   2   3      142.80      140.47      2.07 o
  14   2   3        0.02        0.30      0.22 o
  15   2   3       68.80       65.22      1.24 o
  16   2   3        0.01       -0.05      0.22 o
  17   2   3       39.80       40.00      0.78 o
  18   2   3       24.78       26.84      0.57 o
  19   2   3       55.91       61.19      1.18 o
  20   2   3        2.02        1.97      0.21 o
  21   2   3        0.93        0.64      0.22 o
  22   2   3        3.74        3.64      0.29 o
  23   2   3        1.91        2.38      0.33 o
  24   2   3        0.08       -0.19      0.29 o
  25   2   3        1.29        1.54      0.30 o
   0   3   3      825.56      801.09     23.95 o
   1   3   3      153.72      175.65      2.08 o
   2   3   3      164.82      185.66      2.29 o
   3   3   3        4.88        5.02      0.13 o
   4   3   3        0.02        0.21      0.08 o
   5   3   3        7.57        9.68      0.19 o
   6   3   3      160.47      162.86      1.91 o
   7   3   3      418.64      448.38      5.49 o
   8   3   3      140.53      151.75      1.87 o
   9   3   3       35.74       37.69      0.56 o
  10   3   3       14.97       15.30      0.25 o
  11   3   3        1.35        2.26      0.34 o
  12   3   3        1.84        1.40      0.14 o
  13   3   3        0.77        1.36      0.14 o
  14   3   3       21.76       23.09      0.51 o
  15   3   3        2.41        2.25      0.24 o
  16   3   3        2.45        2.36      0.38 o
  17   3   3       20.45       20.22      0.63 o
  18   3   3        1.89        1.67      0.21 o
  19   3   3        2.73        2.75      0.22 o
  20   3   3        1.16        1.26      0.24 o
  21   3   3       13.54       12.64      0.74 o
  22   3   3        5.89        6.19      0.66 o
  23   3   3        0.35        0.71      0.30 o
  24   3   3        3.25        3.93      0.43 o
   1   4   3        3.15        3.13      0.10 o
   2   4   3        7.37        7.22      0.14 o
   3   4   3        1.01        2.31      0.10 o
   4   4   3       89.14       99.67      1.24 o
   5   4   3       13.53       13.47      0.21 o
   6   4   3       14.78       14.06      0.24 o
   7   4   3        0.72        0.75      0.14 o
   8   4   3       20.65       18.94      0.33 o
   9   4   3        4.67        4.36      0.30 o
  10   4   3       48.65       51.33      1.00 o
  11   4   3      114.15      120.99      1.92 o
  12   4   3       58.75       65.15      1.19 o
  13   4   3       48.59       51.28      0.94 o
  14   4   3        0.42        0.71      0.17 o
  15   4   3       13.97       14.91      0.37 o
  16   4   3        0.28        0.71      0.19 o
  17   4   3       15.69       16.56      0.44 o
  18   4   3        8.02        7.99      0.55 o
  19   4   3       21.73       23.58      0.66 o
  20   4   3        0.24        0.39      0.25 o
  21   4   3        0.46        0.78      0.32 o
  22   4   3        1.29        0.76      0.32 o
  23   4   3        0.82        0.92      0.81 o
   0   5   3      118.48      124.66      2.36 o
   1   5   3       15.42       18.20      0.31 o
   2   5   3       29.67       35.58      0.53 o
   3   5   3        0.05        0.25      0.14 o
   4   5   3        0.08        0.04      0.11 o
   5   5   3        0.46        0.37      0.09 o
   6   5   3       37.09       41.62      0.73 o
   7   5   3       60.78       68.60      1.56 o
   8   5   3       23.41       25.91      0.47 o
   9   5   3        6.51        5.06      0.19 o
  10   5   3        2.85        2.74      0.16 o
  11   5   3        0.00        0.00      0.42 o
  12   5   3        1.28        0.93      0.54 o
  13   5   3        0.15        0.78      0.31 o
  14   5   3        9.31        8.50      0.39 o
  15   5   3        0.80        0.52      0.25 o
  16   5   3        2.13        1.75      0.28 o
  17   5   3        2.49        2.70      0.30 o
  18   5   3        0.25        0.46      0.35 o
  19   5   3        0.67        0.81      0.32 o
  20   5   3        0.21        0.24      0.38 o
  21   5   3        2.83        3.13      0.42 o
   1   6   3        0.57        0.33      0.09 o
   2   6   3        3.98        3.71      0.19 o
   3   6   3        4.79        4.30      0.24 o
   4   6   3       14.71       14.94      0.34 o
   5   6   3        1.84        1.62      0.15 o
   6   6   3        2.36        2.22      0.18 o
   7   6   3        0.09        0.12      0.14 o
   8   6   3        2.04        1.52      0.41 o
   9   6   3        0.01        0.09      0.16 o
  10   6   3        5.56        6.86      0.27 o
  11   6   3       26.84       27.95      0.87 o
  12   6   3       11.52       11.96      1.10 o
  13   6   3       10.50       10.48      0.59 o
  14   6   3        0.37        0.69      0.26 o
  15   6   3        0.98        1.07      0.26 o
  16   6   3        0.36        0.80      0.37 o
  17   6   3        3.77        3.55      0.91 o
  18   6   3        1.51        1.68      1.17 o
   0   7   3       11.57       11.78      0.66 o
   1   7   3        1.10        1.26      0.52 o
   2   7   3        3.74        3.74      0.32 o
   3   7   3        0.04        0.26      0.36 o
   4   7   3        0.16       -0.25      0.25 o
   5   7   3        0.81        0.97      0.26 o
   6   7   3        5.99        6.08      0.31 o
   7   7   3        5.80        5.76      0.36 o
   8   7   3        2.83        1.91      0.33 o
   9   7   3        0.94        0.95      0.31 o
  10   7   3        0.26        0.12      0.27 o
  11   7   3        0.03        0.40      0.38 o
  12   7   3        0.43        0.59      0.31 o
  13   7   3        0.19        0.63      0.34 o
  14   7   3        2.65        1.96      0.54 o
  15   7   3        0.16       -0.10      1.09 o
   1   8   3        0.02        0.50      0.74 o
   2   8   3        0.97        1.05      0.55 o
   3   8   3        1.59        0.79      0.55 o
   4   8   3        1.85        1.51      0.58 o
   5   8   3        0.42        0.65      0.49 o
   6   8   3        0.28       -0.51      0.59 o
   7   8   3        0.04        0.18      0.80 o
   8   8   3        0.13        0.84      0.84 o
   0   0   4       46.29       43.75      1.40 o
   1   0   4       67.29       67.70      1.35 o
   2   0   4       71.15       88.84      1.80 o
   3   0   4      570.55      617.59     12.72 o
   4   0   4       40.91       41.39      0.83 o
   5   0   4      169.38      166.98      3.26 o
   6   0   4       38.00       35.27      0.69 o
   7   0   4      112.34      103.34      2.01 o
   8   0   4       34.85       27.63      0.61 o
   9   0   4      136.87      144.60      3.04 o
  10   0   4       95.45       81.04      2.21 o
  11   0   4        8.06        8.47      0.44 o
  12   0   4       89.14       86.92      2.35 o
  13   0   4      659.37      626.09     13.15 o
  14   0   4        1.36        2.45      0.20 o
  15   0   4       30.70       26.25      0.70 o
  16   0   4        7.84        6.92      0.45 o
  17   0   4       41.00       42.36      1.29 o
  18   0   4        3.66        2.74      0.34 o
  19   0   4        0.00       -0.31      0.31 o
  20   0   4        2.59        2.55      0.30 o
  21   0   4        2.40        2.06      0.30 o
  22   0   4       25.87       31.57      1.42 o
  23   0   4        0.71        1.31      0.40 o
  24   0   4        7.42        8.00      0.66 o
  25   0   4        2.87        2.69      0.74 o
   1   1   4      370.82      363.96      4.97 o
   2   1   4       97.67      100.19      1.33 o
   3   1   4      119.05      128.24      2.63 o
   4   1   4      199.46      188.03      2.61 o
   5   1   4       73.01       57.35      0.79 o
   6   1   4        6.76        6.40      0.16 o
   7   1   4        5.01        6.50      0.19 o
   8   1   4       15.47       17.06      0.31 o
   9   1   4        0.60        0.38      0.18 o
  10   1   4        7.93        4.48      0.25 o
  11   1   4      106.69      102.60      2.01 o
  12   1   4      144.11      155.07      2.66 o
  13   1   4      514.07      503.52      8.72 o
  14   1   4       87.88      108.63      1.71 o
  15   1   4       79.64       78.13      1.36 o
  16   1   4        4.21        4.64      0.24 o
  17   1   4       15.38       13.39      0.51 o
  18   1   4        7.64        8.41      0.31 o
  19   1   4        3.81        1.70      0.20 o
  20   1   4       24.20       27.66      0.71 o
  21   1   4        0.98        0.60      0.34 o
  22   1   4        1.98        2.24      0.28 o
  23   1   4        3.50        3.76      0.40 o
  24   1   4       14.55       16.91      1.01 o
   0   2   4       51.00       45.21      0.87 o
   1   2   4       48.55       53.19      0.69 o
   2   2   4       33.11       43.66      0.68 o
   3   2   4      349.37      372.39      5.21 o
   4   2   4       21.50       22.00      0.37 o
   5   2   4       69.60       70.99      1.12 o
   6   2   4       18.88       18.52      0.35 o
   7   2   4       51.66       47.45      0.75 o
   8   2   4       21.03       18.09      0.33 o
   9   2   4       84.82       87.74      3.56 o
  10   2   4       60.18       55.76      0.95 o
  11   2   4        6.40        6.86      0.21 o
  12   2   4       54.61       57.38      1.24 o
  13   2   4      422.29      409.88      7.40 o
  14   2   4        0.71        0.33      0.14 o
  15   2   4       27.25       25.31      0.55 o
  16   2   4        4.65        3.94      0.48 o
  17   2   4       25.98       26.92      0.65 o
  18   2   4        2.39        1.82      0.23 o
  19   2   4        0.00       -0.16      0.22 o
  20   2   4        2.09        2.01      0.29 o
  21   2   4        1.41        0.48      0.34 o
  22   2   4       19.41       22.19      1.01 o
  23   2   4        0.51        0.72      0.30 o
  24   2   4        5.99        7.15      0.70 o
   1   3   4      126.34      127.81      2.24 o
   2   3   4       25.03       24.32      0.37 o
   3   3   4       50.88       57.64      1.06 o
   4   3   4       66.20       58.21      0.81 o
   5   3   4       11.30       10.20      0.22 o
   6   3   4        4.18        4.21      0.15 o
   7   3   4        0.89        0.82      0.12 o
   8   3   4        2.06        2.40      0.14 o
   9   3   4        0.06        0.09      0.13 o
  10   3   4        6.76        4.35      0.44 o
  11   3   4       59.71       56.17      1.03 o
  12   3   4       75.39       82.38      2.65 o
  13   3   4      246.57      255.62      4.36 o
  14   3   4       39.39       47.21      1.19 o
  15   3   4       34.67       36.41      1.32 o
  16   3   4        1.50        1.47      0.29 o
  17   3   4        5.31        4.35      0.29 o
  18   3   4        2.85        2.54      0.23 o
  19   3   4        1.94        1.22      0.73 o
  20   3   4       12.88       15.13      0.85 o
  21   3   4        0.25        0.80      0.30 o
  22   3   4        0.99        0.76      0.35 o
  23   3   4        0.90        1.40      0.73 o
   0   4   4       30.53       27.92      0.65 o
   1   4   4       21.84       22.24      0.39 o
   2   4   4        6.40        7.65      0.17 o
   3   4   4       91.85       96.18      1.62 o
   4   4   4        2.40        2.61      0.22 o
   5   4   4        5.82        6.85      0.18 o
   6   4   4        2.72        2.84      0.14 o
   7   4   4        9.03        8.51      0.23 o
   8   4   4        6.25        5.98      0.56 o
   9   4   4       29.16       28.15      0.70 o
  10   4   4       16.56       16.77      0.41 o
  11   4   4        2.83        3.19      0.20 o
  12   4   4       13.82       16.73      0.82 o
  13   4   4      125.74      132.41      3.40 o
  14   4   4        0.06        0.22      0.14 o
  15   4   4       15.51       15.17      0.43 o
  16   4   4        1.01        0.76      0.22 o
  17   4   4        6.43        5.74      0.32 o
  18   4   4        0.72       -0.06      0.57 o
  19   4   4        0.06        0.68      0.31 o
  20   4   4        1.09        1.40      0.42 o
  21   4   4        0.26        0.59      0.31 o
   1   5   4       21.67       22.49      0.43 o
   2   5   4        1.70        1.91      0.13 o
   3   5   4       14.01       13.21      0.47 o
   4   5   4        7.84        7.02      0.24 o
   5   5   4        0.10        0.04      0.11 o
   6   5   4        0.79        0.98      0.51 o
   7   5   4        0.06        0.00      0.13 o
   8   5   4        0.00       -0.03      0.27 o
   9   5   4        0.36        0.25      0.25 o
  10   5   4        3.08        2.68      0.24 o
  11   5   4       23.96       23.63      0.77 o
  12   5   4       23.38       26.75      2.80 o
  13   5   4       62.98       65.45      3.53 o
  14   5   4        9.49        9.32      0.49 o
  15   5   4        9.00        7.72      0.36 o
  16   5   4        0.18        0.24      0.26 o
  17   5   4        0.73        0.99      0.56 o
  18   5   4        0.39        0.36      0.37 o
  19   5   4        0.45        0.21      0.36 o
   0   6   4        8.28        7.79      0.59 o
   1   6   4        6.84        5.99      1.03 o
   2   6   4        1.01        1.28      0.31 o
   3   6   4       14.53       14.00      0.64 o
   4   6   4        0.00        0.02      0.19 o
   5   6   4        0.01       -0.06      0.24 o
   6   6   4        0.16        0.23      0.21 o
   7   6   4        1.18        1.47      0.19 o
   8   6   4        1.33        1.38      0.21 o
   9   6   4        7.23        6.77      0.29 o
  10   6   4        2.53        2.07      0.26 o
  11   6   4        0.73        0.60      0.26 o
  12   6   4        1.79        1.87      0.26 o
  13   6   4       21.53       21.38      0.77 o
  14   6   4        0.01       -0.45      0.45 o
  15   6   4        4.95        3.94      0.77 o
  16   6   4        0.07       -0.33      0.44 o
  17   6   4        0.63        0.48      0.44 o
   1   7   4        2.54        2.43      0.35 o
   2   7   4        0.03        0.17      0.30 o
   3   7   4        3.45        2.10      0.33 o
   4   7   4        0.39        0.75      0.31 o
   5   7   4        1.05        0.89      0.35 o
   6   7   4        0.06       -0.28      0.34 o
   7   7   4        0.25        0.52      0.36 o
   8   7   4        0.04        0.02      0.34 o
   9   7   4        0.34        1.23      0.37 o
  10   7   4        0.73        1.10      0.35 o
  11   7   4        6.09        5.90      1.19 o
  12   7   4        4.51        5.08      0.58 o
  13   7   4       10.41       10.70      2.17 o
   0   8   4        1.21        2.31      0.92 o
   1   8   4        1.24        0.57      0.46 o
   2   8   4        0.12        0.47      0.48 o
   3   8   4        1.75        1.29      0.54 o
   4   8   4        0.03        0.85      0.82 o
   5   8   4        0.08        0.45      0.80 o
   1   0   5       16.46       13.08      0.44 o
   2   0   5        8.69       13.15      0.49 o
   3   0   5      345.51      327.25      8.39 o
   4   0   5      629.22      613.52     15.21 o
   5   0   5      570.92      513.84     12.99 o
   6   0   5       94.76       89.16      2.19 o
   7   0   5        0.02       -0.22      0.22 o
   8   0   5       87.86       78.85      2.67 o
   9   0   5       14.06       13.08      0.59 o
  10   0   5       68.36       67.14      2.24 o
  11   0   5      159.88      140.04      4.84 o
  12   0   5        0.77        2.61      0.36 o
  13   0   5        8.05       11.41      0.67 o
  14   0   5       12.47       13.80      0.43 o
  15   0   5        8.33        6.25      0.32 o
  16   0   5       25.41       26.50      0.81 o
  17   0   5        1.34        0.98      0.30 o
  18   0   5        0.18       -0.21      0.23 o
  19   0   5        0.10        0.00      0.12 o
  20   0   5        6.91        7.10      0.47 o
  21   0   5        7.75        7.56      0.56 o
  22   0   5        0.73        1.14      0.49 o
  23   0   5        9.02        9.62      0.91 o
   0   1   5       36.65       33.79      1.11 o
   1   1   5        2.68        2.49      0.17 o
   2   1   5       23.66       25.75      0.78 o
   3   1   5       47.07       45.83      0.83 o
   4   1   5      146.03      153.70      2.73 o
   5   1   5      181.28      158.90      2.89 o
   6   1   5       36.08       42.65      0.95 o
   7   1   5       43.84       33.72      0.71 o
   8   1   5       18.53       22.04      0.59 o
   9   1   5        0.36        1.11      0.24 o
  10   1   5       38.17       34.22      0.94 o
  11   1   5       17.46       15.81      0.62 o
  12   1   5        3.06        1.79      0.30 o
  13   1   5        1.81        3.11      0.27 o
  14   1   5        2.31        1.48      0.19 o
  15   1   5       97.64       92.87      2.03 o
  16   1   5        8.39        6.82      0.76 o
  17   1   5       19.32       17.49      0.47 o
  18   1   5       10.02        9.55      0.35 o
  19   1   5        3.00        2.57      0.30 o
  20   1   5        1.32        1.28      0.30 o
  21   1   5        5.31        4.33      0.33 o
  22   1   5       36.27       43.92      1.59 o
  23   1   5        0.24        0.09      0.38 o
   1   2   5        7.31        6.26      0.19 o
   2   2   5        2.72        4.20      0.41 o
   3   2   5      242.12      238.48      3.69 o
   4   2   5      387.54      391.03      6.09 o
   5   2   5      386.98      366.65      7.03 o
   6   2   5       63.63       64.50      1.18 o
   7   2   5        0.00        0.07      0.24 o
   8   2   5       54.03       50.50      1.21 o
   9   2   5       10.11        8.84      0.34 o
  10   2   5       49.90       50.59      1.26 o
  11   2   5      105.29       98.91      2.19 o
  12   2   5        0.70        1.59      0.25 o
  13   2   5        1.98        3.18      0.70 o
  14   2   5        7.75        8.08      0.31 o
  15   2   5        5.02        3.99      0.58 o
  16   2   5       18.77       17.76      0.52 o
  17   2   5        0.59        0.58      0.29 o
  18   2   5        0.01        0.27      0.22 o
  19   2   5        0.00        0.44      0.72 o
  20   2   5        4.33        3.65      0.40 o
  21   2   5        5.73        5.83      0.41 o
  22   2   5        0.49        0.47      0.33 o
   0   3   5       17.74       16.65      0.47 o
   1   3   5        1.14        0.96      0.11 o
   2   3   5        8.31        8.08      0.38 o
   3   3   5        8.95        9.82      0.23 o
   4   3   5       62.25       65.92      1.10 o
   5   3   5       85.13       76.93      1.80 o
   6   3   5       16.64       18.35      0.34 o
   7   3   5       27.40       25.40      0.52 o
   8   3   5        5.63        5.44      0.26 o
   9   3   5        0.04       -0.18      0.18 o
  10   3   5       16.64       14.06      1.37 o
  11   3   5        7.34        7.93      0.39 o
  12   3   5        2.32        2.03      0.26 o
  13   3   5        0.04        0.29      0.24 o
  14   3   5        1.59        1.46      0.28 o
  15   3   5       45.26       44.61      1.49 o
  16   3   5        3.91        3.23      0.34 o
  17   3   5        8.82        7.89      0.40 o
  18   3   5        5.19        4.89      0.60 o
  19   3   5        1.14        0.26      0.81 o
  20   3   5        0.78        1.38      0.34 o
  21   3   5        1.99        2.28      0.35 o
   1   4   5        0.43        0.57      0.10 o
   2   4   5        0.01        0.25      0.13 o
   3   4   5       97.24       99.83      1.85 o
   4   4   5      109.99      122.74      2.13 o
   5   4   5      134.24      140.89      3.05 o
   6   4   5       20.25       21.15      0.52 o
   7   4   5        0.05        0.13      0.19 o
   8   4   5       14.13       14.94      0.50 o
   9   4   5        3.05        2.47      0.25 o
  10   4   5       19.57       20.44      0.66 o
  11   4   5       36.54       36.46      1.09 o
  12   4   5        0.56        1.26      0.21 o
  13   4   5        0.37        0.57      0.25 o
  14   4   5        1.91        1.73      0.29 o
  15   4   5        0.98        1.23      0.29 o
  16   4   5        7.87        6.27      0.69 o
  17   4   5        0.03       -0.42      0.46 o
  18   4   5        0.12       -0.18      0.57 o
  19   4   5        0.15       -0.16      0.39 o
  20   4   5        1.08        0.92      0.40 o
   0   5   5        4.52        3.74      0.29 o
   1   5   5        0.91        0.53      0.25 o
   2   5   5        1.52        1.44      0.37 o
   3   5   5        0.22        0.35      0.20 o
   4   5   5       14.49       15.78      0.46 o
   5   5   5       20.78       20.47      0.65 o
   6   5   5        4.70        4.27      0.49 o
   7   5   5       11.64       11.49      0.69 o
   8   5   5        0.64        0.19      0.21 o
   9   5   5        0.00       -0.09      0.51 o
  10   5   5        4.26        3.80      0.74 o
  11   5   5        1.59        2.01      0.24 o
  12   5   5        1.11        1.74      0.42 o
  13   5   5        0.29       -0.48      0.48 o
  14   5   5        0.62        1.16      0.40 o
  15   5   5       11.06        9.45      0.79 o
  16   5   5        1.03        0.39      0.37 o
  17   5   5        2.09        2.15      0.42 o
   1   6   5        0.08       -0.05      0.50 o
   2   6   5        0.14        0.06      0.40 o
   3   6   5       26.22       26.65      1.13 o
   4   6   5       18.07       22.75      0.96 o
   5   6   5       29.77       32.17      1.32 o
   6   6   5        3.89        2.92      0.41 o
   7   6   5        0.15        0.65      0.38 o
   8   6   5        2.01        2.59      0.39 o
   9   6   5        0.43        0.36      0.30 o
  10   6   5        4.43        4.23      0.70 o
  11   6   5        8.54        7.89      0.71 o
  12   6   5        0.23        0.61      0.76 o
  13   6   5        1.37        0.20      1.24 o
  14   6   5        0.23       -0.22      1.06 o
   0   7   5        0.88        0.56      0.61 o
   1   7   5        0.40        0.30      0.62 o
   2   7   5        0.14       -0.06      0.44 o
   3   7   5        0.04       -0.12      0.51 o
   4   7   5        2.24        0.52      0.82 o
   5   7   5        3.28        2.07      0.49 o
   6   7   5        0.85        1.12      0.44 o
   7   7   5        2.93        2.37      1.23 o
   8   7   5        0.01       -0.69      1.12 o
   9   7   5        0.00       -0.64      0.96 o
   0   0   6      101.56      110.82      5.60 o
   1   0   6        3.89        4.19      0.42 o
   2   0   6        3.43        3.82      0.41 o
   3   0   6       27.23       25.35      0.96 o
   4   0   6        6.52        5.80      0.41 o
   5   0   6       13.20       11.61      0.58 o
   6   0   6       33.92       34.59      1.20 o
   7   0   6      256.68      236.17      7.13 o
   8   0   6        0.72        0.93      0.30 o
   9   0   6       30.90       29.75      1.12 o
  10   0   6       43.65       44.16      1.63 o
  11   0   6       13.02       13.15      0.67 o
  12   0   6        0.04       -0.25      0.28 o
  13   0   6        0.40        0.19      0.28 o
  14   0   6       82.38       91.69      3.92 o
  15   0   6        4.35        4.65      0.40 o
  16   0   6       19.79       21.21      0.91 o
  17   0   6        4.04        4.40      0.40 o
  18   0   6        0.00       -0.19      0.28 o
  19   0   6        0.33        0.58      0.43 o
  20   0   6        0.21        0.66      0.66 o
  21   0   6        8.38        9.30      0.85 o
   1   1   6        9.26       11.18      0.41 o
   2   1   6      399.82      406.46      8.03 o
   3   1   6      413.77      390.48      7.50 o
   4   1   6       12.02       18.44      0.49 o
   5   1   6       99.77       78.99      1.84 o
   6   1   6       19.58       18.38      0.52 o
   7   1   6       16.45       18.06      0.54 o
   8   1   6       36.74       35.11      0.90 o
   9   1   6       15.30       13.42      0.47 o
  10   1   6       18.16       18.91      0.67 o
  11   1   6        0.47        0.86      0.29 o
  12   1   6       13.71       12.25      0.61 o
  13   1   6        1.97        2.42      0.34 o
  14   1   6       21.11       20.50      0.92 o
  15   1   6       12.02        9.63      0.86 o
  16   1   6        0.16       -0.06      0.24 o
  17   1   6        0.50        0.30      0.29 o
  18   1   6        0.18        0.30      0.29 o
  19   1   6        5.96        6.95      0.61 o
  20   1   6        6.30        5.53      0.46 o
  21   1   6        0.92        0.67      0.38 o
   0   2   6       59.11       64.59      1.70 o
   1   2   6        2.17        1.58      0.18 o
   2   2   6        1.86        2.15      0.18 o
   3   2   6       18.58       18.41      0.47 o
   4   2   6        3.08        3.22      0.31 o
   5   2   6       14.26       13.32      0.39 o
   6   2   6       23.04       25.63      0.67 o
   7   2   6      174.00      169.57      4.38 o
   8   2   6        0.25        0.02      0.23 o
   9   2   6       21.04       19.46      0.66 o
  10   2   6       28.34       27.28      0.96 o
  11   2   6        8.86        8.71      0.60 o
  12   2   6        0.00        0.01      0.30 o
  13   2   6        0.19        0.41      0.25 o
  14   2   6       59.50       62.85      2.19 o
  15   2   6        2.61        2.73      0.65 o
  16   2   6       15.57       17.67      0.69 o
  17   2   6        2.83        3.52      0.34 o
  18   2   6        0.01       -0.03      0.35 o
  19   2   6        0.20        0.39      0.34 o
  20   2   6        0.14        0.65      0.36 o
   1   3   6        6.83        7.71      0.36 o
   2   3   6      167.29      191.49      3.76 o
   3   3   6      185.34      189.71      4.34 o
   4   3   6        8.60       11.75      1.39 o
   5   3   6       68.33       61.82      1.49 o
   6   3   6        8.82        8.57      0.38 o
   7   3   6        4.67        4.93      0.30 o
   8   3   6       11.27       11.01      0.44 o
   9   3   6        5.69        5.69      0.32 o
  10   3   6        5.39        4.87      0.66 o
  11   3   6        0.00        0.07      0.35 o
  12   3   6        4.40        3.61      0.27 o
  13   3   6        0.57        0.64      0.27 o
  14   3   6        7.74        7.24      0.38 o
  15   3   6        4.15        3.74      0.73 o
  16   3   6        0.05        0.01      0.56 o
  17   3   6        0.04        0.39      0.29 o
  18   3   6        0.16        0.04      0.42 o
  19   3   6        3.97        3.95      0.84 o
   0   4   6       13.32       12.68      0.68 o
   1   4   6        0.09       -0.08      0.16 o
   2   4   6        0.33        1.05      0.22 o
   3   4   6        5.24        5.65      0.31 o
   4   4   6        0.21        1.23      0.25 o
   5   4   6       10.90       10.65      0.39 o
   6   4   6        8.30        9.78      0.44 o
   7   4   6       59.84       62.84      1.68 o
   8   4   6        0.01        0.50      0.24 o
   9   4   6        7.40        6.33      0.34 o
  10   4   6        8.53        7.73      0.62 o
  11   4   6        2.72        2.86      0.31 o
  12   4   6        0.01       -0.17      0.52 o
  13   4   6        0.04       -0.19      0.28 o
  14   4   6       23.45       24.59      1.54 o
  15   4   6        0.58        0.83      0.42 o
  16   4   6        7.40        7.54      0.99 o
  17   4   6        1.02        0.72      0.41 o
   1   5   6        3.12        3.07      0.27 o
   2   5   6       35.24       41.37      1.13 o
   3   5   6       48.34       49.22      1.61 o
   4   5   6        3.67        3.03      0.48 o
   5   5   6       27.45       24.67      0.78 o
   6   5   6        2.12        1.88      0.43 o
   7   5   6        0.13        0.47      0.48 o
   8   5   6        1.04        1.22      0.54 o
   9   5   6        0.82        0.78      0.75 o
  10   5   6        0.39        0.68      0.35 o
  11   5   6        0.18       -0.35      0.35 o
  12   5   6        0.37       -0.05      0.73 o
  13   5   6        0.02       -0.26      0.56 o
  14   5   6        1.08        2.00      0.40 o
  15   5   6        0.54        1.52      1.04 o
   0   6   6        1.53        1.22      0.47 o
   1   6   6        0.07       -0.12      0.44 o
   2   6   6        0.02       -0.41      0.41 o
   3   6   6        0.65        0.48      1.22 o
   4   6   6        0.02        0.98      0.48 o
   5   6   6        4.20        4.68      1.13 o
   6   6   6        2.06        3.86      0.62 o
   7   6   6       12.47       12.49      0.88 o
   8   6   6        0.09        0.19      0.51 o
   9   6   6        1.54        1.20      0.65 o
  10   6   6        1.41        1.82      1.05 o
  11   6   6        0.38       -0.90      0.90 o
   1   0   7        9.30        9.28      0.56 o
   2   0   7       21.07       21.18      0.94 o
   3   0   7       46.48       48.14      1.80 o
   4   0   7        8.08        7.56      0.64 o
   5   0   7      126.79      117.38      4.43 o
   6   0   7        0.14        1.97      0.56 o
   7   0   7      101.79      104.80      3.49 o
   8   0   7        0.07       -0.30      0.35 o
   9   0   7        0.03        0.31      0.31 o
  10   0   7       11.01       11.27      0.60 o
  11   0   7        0.50        0.61      0.41 o
  12   0   7       30.09       36.50      1.65 o
  13   0   7        2.01        2.52      0.40 o
  14   0   7        9.76       11.04      0.79 o
  15   0   7       10.39        9.38      0.77 o
  16   0   7        0.02       -0.56      0.56 o
  17   0   7        0.11        0.55      0.68 o
  18   0   7        0.15       -0.51      0.51 o
   0   1   7        2.11        1.77      0.38 o
   1   1   7        2.20        1.36      0.66 o
   2   1   7        5.31        5.40      0.34 o
   3   1   7        1.28        1.65      0.26 o
   4   1   7        6.52        7.07      0.41 o
   5   1   7       85.09       82.31      2.12 o
   6   1   7        1.44        1.35      0.34 o
   7   1   7        8.91        7.59      0.77 o
   8   1   7        0.54        0.28      0.39 o
   9   1   7        8.23        9.06      0.43 o
  10   1   7        4.66        4.96      0.37 o
  11   1   7        0.28        0.55      0.32 o
  12   1   7        0.03        0.32      0.27 o
  13   1   7        2.67        2.12      0.31 o
  14   1   7        9.43       11.13      0.60 o
  15   1   7        0.73        0.82      0.41 o
  16   1   7        0.10        0.65      0.37 o
  17   1   7        1.08        1.67      0.70 o
  18   1   7        0.26        0.71      0.58 o
   1   2   7        6.43        5.96      0.78 o
   2   2   7       14.30       14.66      0.52 o
   3   2   7       25.01       26.29      0.78 o
   4   2   7        5.29        4.59      0.31 o
   5   2   7       85.50       84.55      2.15 o
   6   2   7        0.06        0.71      0.29 o
   7   2   7       67.56       70.77      2.04 o
   8   2   7        0.01        0.08      0.23 o
   9   2   7        0.28        0.34      0.27 o
  10   2   7        7.26        6.20      0.36 o
  11   2   7        0.31        0.11      0.26 o
  12   2   7       22.80       26.66      1.00 o
  13   2   7        1.47        1.62      0.34 o
  14   2   7        7.67        8.33      0.90 o
  15   2   7        6.48        6.33      0.48 o
  16   2   7        0.00        0.08      0.41 o
  17   2   7        0.13        0.13      0.29 o
   0   3   7        0.36        0.19      0.36 o
   1   3   7        0.72        0.34      0.55 o
   2   3   7        3.25        2.85      0.28 o
   3   3   7        0.35        0.80      0.28 o
   4   3   7        3.86        4.29      0.30 o
   5   3   7       39.57       41.69      1.24 o
   6   3   7        0.41        0.39      0.27 o
   7   3   7        5.66        5.20      0.35 o
   8   3   7        0.71        0.61      0.41 o
   9   3   7        3.83        3.81      1.11 o
  10   3   7        2.32        2.29      0.39 o
  11   3   7        0.17        0.53      0.28 o
  12   3   7        0.03        0.39      0.28 o
  13   3   7        0.71        1.00      0.39 o
  14   3   7        5.22        5.88      0.97 o
  15   3   7        0.59        0.47      0.37 o
  16   3   7        0.21        0.16      0.40 o
   1   4   7        2.42        1.93      0.27 o
   2   4   7        4.75        4.48      0.50 o
   3   4   7        3.38        3.97      0.36 o
   4   4   7        1.58        1.59      0.28 o
   5   4   7       27.80       28.41      0.85 o
   6   4   7        0.00       -0.08      0.32 o
   7   4   7       21.58       21.84      0.86 o
   8   4   7        0.01        0.30      0.49 o
   9   4   7        0.83        0.96      0.36 o
  10   4   7        2.17        2.48      0.93 o
  11   4   7        0.12        0.48      0.54 o
  12   4   7       10.18       11.20      0.76 o
  13   4   7        0.58        0.29      0.86 o
  14   4   7        3.63        3.28      0.89 o
   0   5   7        0.01        0.08      0.62 o
   1   5   7        0.16        0.37      0.46 o
   2   5   7        1.28        0.99      0.59 o
   3   5   7        0.04       -0.29      0.41 o
   4   5   7        1.54        3.60      1.72 o
   5   5   7        9.55       10.13      0.78 o
   6   5   7        0.02       -0.45      1.04 o
   7   5   7        2.11        1.47      0.40 o
   8   5   7        0.44        1.10      0.53 o
   9   5   7        0.90        1.23      0.38 o
  10   5   7        0.61        1.14      0.46 o
   1   6   7        0.65        0.07      0.54 o
   2   6   7        0.89        1.94      0.73 o
   3   6   7        0.01        0.29      0.50 o
   0   0   8       55.07       70.65      4.42 o
   1   0   8        4.34        4.53      0.49 o
   2   0   8        6.84        7.17      0.66 o
   3   0   8        0.07        0.00      0.12 o
   4   0   8       12.18       12.68      0.83 o
   5   0   8        2.16        2.53      0.43 o
   6   0   8        1.95        2.07      0.46 o
   7   0   8       12.65       17.21      1.25 o
   8   0   8        0.87        0.72      0.59 o
   9   0   8       13.23       13.57      0.88 o
  10   0   8        0.15        0.57      0.44 o
  11   0   8        3.33        3.42      0.59 o
  12   0   8       10.79       10.30      0.83 o
  13   0   8        0.18       -0.45      0.45 o
  14   0   8        1.47        1.93      0.75 o
   1   1   8        5.25        5.57      0.67 o
   2   1   8       11.67       12.23      0.52 o
   3   1   8        1.20        1.52      0.31 o
   4   1   8        0.52        0.57      0.40 o
   5   1   8        0.93        0.45      0.33 o
   6   1   8        9.30       10.27      0.57 o
   7   1   8        0.68        1.97      0.37 o
   8   1   8        0.89        0.83      0.99 o
   9   1   8       14.03       11.71      0.94 o
  10   1   8        1.36        1.16      0.35 o
  11   1   8       14.88       17.09      0.81 o
  12   1   8        9.87       10.42      0.74 o
  13   1   8        2.01        1.91      0.50 o
  14   1   8        0.10        0.23      0.48 o
   0   2   8       39.13       46.45      2.09 o
   1   2   8        3.30        2.71      0.37 o
   2   2   8        5.39        4.75      0.35 o
   3   2   8        0.12        0.01      0.37 o
   4   2   8        8.41        9.35      0.47 o
   5   2   8        1.81        1.92      0.31 o
   6   2   8        1.31        1.13      0.35 o
   7   2   8       10.03       11.24      0.60 o
   8   2   8        0.31        0.94      0.33 o
   9   2   8        9.03        9.23      0.69 o
  10   2   8        0.07        0.08      0.33 o
  11   2   8        2.13        1.69      0.38 o
  12   2   8        7.15        6.74      0.54 o
  13   2   8        0.14        0.57      0.47 o
   1   3   8        2.95        2.93      0.36 o
   2   3   8        6.39        6.76      0.93 o
   3   3   8        0.59        0.65      0.52 o
   4   3   8        0.49        0.63      0.32 o
   5   3   8        0.41        0.96      0.34 o
   6   3   8        4.24        4.66      0.50 o
   7   3   8        0.40        0.44      0.42 o
   8   3   8        0.20       -0.02      0.39 o
   9   3   8        8.23        7.59      0.98 o
  10   3   8        0.95        0.90      0.40 o
  11   3   8        9.47       11.28      0.98 o
   0   4   8       15.12       15.79      1.14 o
   1   4   8        1.42        1.78      0.48 o
   2   4   8        2.56        2.81      0.42 o
   3   4   8        0.16       -0.39      0.39 o
   4   4   8        2.74        3.27      0.40 o
   5   4   8        1.05        1.02      0.65 o
   6   4   8        0.38        1.40      0.60 o
   7   4   8        4.86        5.24      0.57 o
   8   4   8        0.00       -0.45      0.45 o
   1   0   9        4.28        3.00      0.66 o
   2   0   9       17.20       16.09      1.15 o
   3   0   9        4.26        4.65      0.60 o
   4   0   9        1.56        3.38      1.05 o
   5   0   9       16.08       14.13      1.69 o
   6   0   9        5.81        5.30      0.63 o
   7   0   9        2.22        1.41      0.58 o
   8   0   9        0.57       -0.21      0.57 o
   0   1   9        6.48        3.64      0.78 o
   1   1   9        0.00        0.00      0.34 o
   2   1   9        0.62        0.79      0.35 o
   3   1   9        0.58        1.42      0.41 o
   4   1   9        0.21        1.21      0.50 o
   5   1   9        0.05       -0.09      0.42 o
   6   1   9        0.05       -0.10      0.45 o
   7   1   9       12.43       10.72      1.06 o
   8   1   9       40.16       45.03      5.69 o
   1   2   9        2.91        3.45      0.47 o
   2   2   9       11.87       10.34      0.98 o
   3   2   9        3.78        4.03      0.58 o
   4   2   9        1.15        1.23      0.39 o
   5   2   9       12.02       12.06      0.76 o
   6   2   9        4.60        3.61      0.52 o
 
